# Supplementary material for: Bilirubin Improves Gap Junction to Alleviate Doxorubicin-Induced Cardiotoxicity by Regulating AMPK-Axl-SOCS3-Cx43 Axis
Source: Front Pharmacol. 2022 Apr 25;13:828890. doi: 10.3389/fphar.2022.828890 (PMC9082937; doi:10.3389/fphar.2022.828890)
Supplement: Supplementary file 1 [file DataSheet1.ZIP]

Archive with 69 entries (61 files):
- Original pictures for figures/
- Original pictures for figures/1/
- Original pictures for figures/1/control.tif
- Original pictures for figures/1/dox.tif
- Original pictures for figures/1/ECG Control.jpg
- Original pictures for figures/1/ECG dox.jpg
- Original pictures for figures/1/masson control.jpg
- Original pictures for figures/1/masson dox.jpg
- Original pictures for figures/2/
- Original pictures for figures/2/ECG br 30.tif
- Original pictures for figures/2/ECG Control.tif
- Original pictures for figures/2/ECG dox+br30.tif
- Original pictures for figures/2/ECG dox.tif
- Original pictures for figures/3/
- Original pictures for figures/3/3A actin.jpg
- Original pictures for figures/3/3A P-CX-43.jpg
- Original pictures for figures/3/3A total Cx43.jpg
- Original pictures for figures/3/3B actin.jpg
- Original pictures for figures/3/3B p-Cx43.jpg
- Original pictures for figures/3/3B total Cx43.jpg
- Original pictures for figures/3/3C actin.jpg
- Original pictures for figures/3/3C p-JNK.jpg
- Original pictures for figures/3/3D actin.jpg
- Original pictures for figures/3/3D p-JNK.jpg
- Original pictures for figures/4/
- Original pictures for figures/4/4A actin.jpg
- Original pictures for figures/4/4A p-AMPK.jpg
- Original pictures for figures/4/4B actin.jpg
- Original pictures for figures/4/4B SOCS3.jpg
- Original pictures for figures/4/4C actin.jpg
- Original pictures for figures/4/4C p-AMPK.jpg
- Original pictures for figures/4/4D actin.jpg
- Original pictures for figures/4/4D SOCS3.jpg
- Original pictures for figures/5/
- Original pictures for figures/5/5B actin.jpg
- Original pictures for figures/5/5B p-AMPK.jpg
- Original pictures for figures/5/5C actin.jpg
- Original pictures for figures/5/5C SOCS3.jpg
- Original pictures for figures/5/5D actin.jpg
- Original pictures for figures/5/5D p-JNK.jpg
- Original pictures for figures/5/5E actin.jpg
- Original pictures for figures/5/5E p-Cx43.jpg
- Original pictures for figures/6/
- Original pictures for figures/6/6A actin.jpg
- Original pictures for figures/6/6A p-AMPK.jpg
- Original pictures for figures/6/6B actin.jpg
- Original pictures for figures/6/6B Axl.jpg
- Original pictures for figures/6/6C actin.jpg
- Original pictures for figures/6/6C SOCS3.jpg
- Original pictures for figures/6/6D actin.jpg
- Original pictures for figures/6/6D p-JNK.jpg
- Original pictures for figures/6/6E actin.jpg
- Original pictures for figures/6/6E p-Cx43.jpg
- Original pictures for figures/6/6F actin.jpg
- Original pictures for figures/6/6F Axl.jpg
- Original pictures for figures/6/6G actin.jpg
- Original pictures for figures/6/6G Axl.jpg
- Original pictures for figures/6/6H actin.jpg
- Original pictures for figures/6/6H SOCS3.jpg
- Original pictures for figures/6/6I actin.jpg
- Original pictures for figures/6/6I p-JNK.jpg
- Original pictures for figures/6/6J actin.jpg
- Original pictures for figures/6/6J p-Cx43.jpg
- Original pictures for figures/Flow cytometry apoptosis results/
- Original pictures for figures/Flow cytometry apoptosis results/Bilirubin 30-3.fcs
- Original pictures for figures/Flow cytometry apoptosis results/Control.fcs
- Original pictures for figures/Flow cytometry apoptosis results/Doxorubicin + Bilirubin 30.fcs
- Original pictures for figures/Flow cytometry apoptosis results/Doxorubicin.fcs
- Original pictures for figures/Original pictures for figures.pdf
